# Supplementary material for: MiR-181a Negatively Regulates Claudin-3 to Facilitate Lateolabrax maculatus Iridovirus Replication in Lateolabrax maculatus Astroglia Cells
Source: Viruses. 2024 Oct 9;16(10):1589. doi: 10.3390/v16101589 (PMC11512373; doi:10.3390/v16101589)
Supplement: Supplementary file 1 [file viruses-16-01589-s001.zip]

Archive with 1 entries (1 files):
- viruses-3182269-supplementary.pdf
